# Supplementary material for: Two divergent immune receptors of the allopolyploid Nicotiana benthamiana reinforce the recognition of a fungal microbe-associated molecular pattern VdEIX3
Source: Front Plant Sci. 2022 Aug 15;13:968562. doi: 10.3389/fpls.2022.968562 (PMC9421165; doi:10.3389/fpls.2022.968562)
Supplement: Supplementary file 1 [file Table_2.XLSX]

## Sheet: Sheet1
Supplementary Table 1. Primers used in this study.
Primer Name	Sequence (5'-3')	Note
NbEIX2-F	CGGGGGACGAGCTCggtaccATGGATAAAAGGAAATATC	For transient protein expression in N. benthamiana by agroinfiltration
NbEIX2-3F-R	TGGTCTTTGTAGTCgtcgacTGAGGCCCTTAGCTTTC
NbRXEG1-F	CGGGGGACGAGCTCggtaccATGGGCAAAAGGGAATATC
NbRXEG1-3F-R	TGGTCTTTGTAGTCgtcgacAGCCCTTAACTTTCTCT
NbRXEG1-HA-R	ACGTCGTATGGGTAggtaccAGCCCTTAACTTTCTCT
TvEIX-F	CGGGGGACGAGCTCggtaccATGGTCTCCTTCACAACTCT
TvEIX-3F-R	TGGTCTTTGTAGTCgtcgacGCTGACGTTAATGTTGGC
TvEIX-HA-R	ACGTCGTATGGGTAggtaccGCTGACGTTAATGTTGGCGT
VdEIX3-F	CGGGGGACGAGCTCggtaccATGGTTTGCTTCTCTTCCCT
VdEIX3-3F-R	TGGTCTTTGTAGTCgtcgacCAGGCACTGGGAGTACCA
VdEIX3-HA-R	ACGTCGTATGGGTAggtaccCAGGCACTGGGAGTACCA
NbEIX2-3-F	TCCAATTGATGATCGCTTTGGGGTTCCCAGTTCTTTTG
NbEIX2-3-R	CAAAAGAACTGGGAACCCCAAAGCGATCATCAATTGGA
28a-TvEIX-F	AAGAAGGAGATATACCATGGCTCCCACTGAGACCGTG	For protein expression in E. coli
28a-TvEIX-R	TGGTGGTGGTGGTGCTCGAGGCTGACGTTAATGTTGGC
28a-VdEIX3-F	AAGAAGGAGATATACCATGAGCCCCGTCGACCACGA
28a-VdEIX3-R	TGGTGGTGGTGGTGCTCGAGCAGGCACTGGGAGTACCACT
NbEIX2-sgRNA1	AAAGAATCTAACTTCTTTG	For CRISPR/Cas9-mediated genome editing in N. bethamiana
NbEIX2-sgRNA2	TTTAATCTTAAAGGTGTTG
NbRXEG1-sgRNA1	TCTCTAGAGTTATTGAGTCT
NbRXEG1-sgRNA2	CGTCTAGCTGATTATTTGAG
qRT-NbCYP71D20-F	AAGGTCCACCGCACCATGTCCTTAGAG	For qPCR
qRT-NbCYP71D20-R	AAGAATTCCTTGCCCCTTGAGTACTTGC
qRT-NbPTI5-F	CCTCCAAGTTTGAGCTCGGATAGT
qRT-NbPTI5-R	CCAAGAAATTCTCCATGCACTCTGTC
qRT-PcActin-F	AGGAGATGGCCAAGTTAGC
qRT-PcActin-R	CCGACTCATCATACTCGG
qRT-NbAct-F	ACCATCAATGATCGGAATGG
qRT-NbAct-R	GCTCATCCTATCAGCAATGC
